# Supplementary material for: Dissecting the relative contribution of ECA3 and group 8/9 cation diffusion facilitators to manganese homeostasis in Arabidopsis thaliana
Source: Plant Direct. 2023 May 22;7(5):e495. doi: 10.1002/pld3.495 (PMC10202827; doi:10.1002/pld3.495)
Supplement: Supplementary file 3 — Table S2. Accession numbers or sequence codes for protein sequences used in phylogenetic analysis, with original reference or database obtained. TAIR, The Arabidopsis Information Resource. IBSC, the International Barley Consortium Database. Related to tree in Supplemental Figure 3. [file PLD3-7-e495-s003.xlsx]

## Sheet: Sheet1
Supplemental Table 2. Accession numbers or sequence codes for protein sequences used in phylogenetic analysis, with original reference or database obtained. TAIR, The Arabidopsis Information Resource. IBSC, the International Barley Consortium Database. Related to tree in Supplemental Figure 3.
Species	Accession number or sequence code	Gene name	Reference or database
Arabidopsis thaliana	At3g58060	AtMTP8	TAIR
	At1g79520	AtMTP9
	At1g16310	AtMTP10
	At2g39450	AtMTP11
	At2g46800	AtMTP1
	At2g47830	AtMTP6
	At1g51610	AtMTP7
Oryza sativa	LOC_Os02g53490	OsMTP8	Chen et al., 2013
	LOC_Os03g12530	OsMTP8.1
	LOC_Os01g03914	OsMTP9
	LOC_Os01g62070	OsMTP11
	LOC_Os05g38670	OsMTP11.1
Populus trichocarpa	POPTR_0003s21540	PtMTP8.1	Gustin et al., 2011
	POPTR_0001s04740	PtMTP8.2
	POPTR_0001s04750	PtMTP8.3
	POPTR_0008s08310	PtMTP9
	POPTR_0010s17950	PtMTP10.1
	POPTR_0010s17960	PtMTP10.2
	POPTR_0010s17980	PtMTP10.3
	POPTR_0010s18000	PtMTP10.4
	POPTR_0010s21810	PtMTP11.1
	POPTR_0008s04940	PtMTP11.2
Brachyposium distachyon	XP_003570531.1	BdMTP8	GenBank
	XP_003558420.1	BdMTP8.1
	XP_003564291.1	BdMTP9
	XP_003564566.1	BdMTP11
	XP_003568286.1	BdMTP11.1
Sorghum bicolor	Sb04g034705	SbMTP8	Gustin et al., 2011
	Sb01g041820	SbMTP8.1
	Sb03g007250	SbMTP9
	Sb03g039220	SbMTP11
Brassica rapa	Bra007377	BmMTP8.1	Phytozome9.1
	Bra014588	BmMTP8.2
	Bra003316	BmMTP8.3
	Bra035123	BmMTP9
	Bra026067	BmMTP10.1
	Bra026723	BmMTP10.2
Zea mays	NP_001141097.1	ZmMTP8	Phytozome9.1
	NP_001167840.1	ZmMTP8.1
	ACN36717.1	ZmMTP9
Beta vulgaris spp. maritima	AEP40484.1	BmMTP10	Erbasol et al., 2013; GenBank
	AEP40483.1	BmMTP11
Hordeum vulgare	MLOC_65324.1	HvMTP8.1	Pedas et al., 2014
	MLOC_55775.1	HvMTP8.2	Pedas et al., 2014
	HvAK372762.1	HvMTP11	IBSC
Cucumbis sativa	ACHR01011125	CsMTP8	EnsemblPlants; Genbank
	ACHR01003497	CsMTP9
	ACHR01009952	CsMTP11
Vitis vinifera	XP_002285885.1	VvMTP8.1	EnsemblPlants; Genbank
	XP_002285662.1	VvMTP8.2
	XP_003634572.1	VvMTP9
	XP_002263815.1	VvMTP10
	XP_002282508.1	VvMTP11
	XP_002282522.2	VvMTP11.1
Stylosanthes hamata	AY181256	ShMTP8	GenBank
	AY181257	ShMTP9
	AY181258	ShMTP10
	AY181259	ShMTP11
